# Supplementary material for: Molecular Phylogeny of the Cyrtophorid Ciliates (Protozoa, Ciliophora, Phyllopharyngea)
Source: PLoS One. 2012 Mar 12;7(3):e33198. doi: 10.1371/journal.pone.0033198 (PMC3299757; doi:10.1371/journal.pone.0033198)
Supplement: Table S1 — Taxonomic schemes for the classification of cyrtophorid ciliates. Species newly sequenced in the present study are in grey. (XLS) [file pone.0033198.s003.xls]

## Sheet: Classification systems
Table S1. Taxonomic schemes for the classification of cyrtophorid ciliates. Species newly sequenced in the present study are in grey.
Corliss 1979	Small and Lynn 1985	de Puytorac 1994	Lynn and Small 2002	Gong 2005	Lynn 2008
	subphylum CYRTOPHORA	Subphylum EPIPLASMATA	Subphylum INTRAMACRONUCLEATA
C.Kinerofragminophora	C. PHYLLOPHARYNGEA	Superclass CILIOSTOMATOPHORA	C. PHYLLOPHARYNGEA		C. PHYLLOPHARYNGEA
S.C. Hypostomata	S.C. Phyllopharyngia	C. PHYLLOPHARYNGEA	S.C. Phyllopharyngia	O. Cyrtophorida	S.C. Cyrtophoria
O. Cyrtophorida	O. Cyrtophorida	S.C. Cyrtophoria	O. Chlamydodontida	S.O. Chilodonellidae	O. Chlamydodontida
S.O. Chlamydodontina	S.O. Chlamydodontina	O. Chilodonellida	F. Chilodonellidae	F. Chilodonellidae	F. Chilodonellidae
F.Chilodonellidae	F. Chilodonellidae	F. Chilodonellidae	Chilodonatella	Chilodonella	Chilodonatella
Chilodonella	Alinostoma	Trithigmostoma	Chilodonella	Thigmogaster	Chilodonella
Phascolodon	Chilodonella	Chilodonella	Phascolodon	Trithigmostoma	Phascolodon
Pseudochilodonopsis	Phascolodon	Phascolodon	Pseudochilodonopsis	Pseudochilodonopsis	Pseudochilodonopsis
Thigmogaster	Thigmogaster	Pseudochilodonopsis	Thigmogaster	Phascolodon	Talitrochilodon
Trithigmostoma	Trithigmostoma	Thigmogaster	Trithigmostoma	Chilodonatella	Thigmogaster
Incertae sedis in Chilodonellidae	F. Chitonellidae	Chitonella	Incertae sedis in Chilodonellidae	Chitonella	Trithigmostoma
Chilodonatella	Chitonella	F. Gastronautidae	Odontochlamys	Odontochlamys	F. Chitonellidae
Odontochlamys	F. Chlamydodontidae	Gastronauta	Phyllotrichum	Incertae sedis in Chilodonellidae	Chitonella
Phyllotrichum	Chlamydodon	O. Chlamydodontida	F. Chitonellidae	Phyllotrichum	F. Chlamydodontidae
F.Chlamydodontidae	Cyrtophoron	F. Chlamydodontidae	Chitonella	F. Gastronautidae	Chlamydodon
Chlamydodon	F. Lynchelliae	Chlamydodon	F. Chlamydodontidae	Gastronauta	Cyrtophoron
Cyrtophoron	Atopochilodon	Cyrtophoron	Chlamydodon	S.O. Chlamydodontina	Lynchellodon
F. Lynchelliae	Chlamydonella	F. Lynchelliae	Cyrtophoron	F. Kryoprorodontidae	F. Gastronautidae
Atopochilodon	Coeloperix	Chlamydonella	F. Gastronautidae	Gymnozoum	Gastronauta
Chlamydonella	Gastronauta	Atopochilodon	Gastronauta	F. Chlamydodontidae	Paragastronauta
Coeloperix	Lynchella	Lynchella	F. Kryoprorodontidae	Chlamydodon	F. Kryoprorodontidae
Gastronauta	S.O. Dysteriina	Coeloperix	Gymnozoum	Cyrtophoron	Gymnozoum
Lynchella	F. Dysteriidae	O. Dysteriida	F. Lynchelliae	Trochochilodon	F. Lynchelliae
Incertae sedis in Lynchellidae	Dysteria	S. O. Hartmannulina	Atopochilodon	F. Lynchelliae	Atopochilodon
Lophophorina	Hartmannulopsis	F. Plesiotrichopidae	Chlamydonella	Lynchella	Chlamydonella
S. O. Dysteriina	Microdysteria	Atelepithites	Chlamydonellopsis	Chlamydonella	Chlamydonellopsis
F. Plesiotrichopidae	Trochilia	Parachilodonella	Coeloperix	Chlamydonellopsis	Coeloperix
Atelepithites	F. Hartmannulidae	Pithites	Lynchella	Coeloperix	Lynchella
Pithites	Aegyriana?	Plesiotrichopus	Incertae sedis in Lynchellidae	Atopochilodon	Wilbertinella
Plesiotrichopus	Brooklynella	Trochochilodon	Lophophorina	Wilbertinella	O. Dysteriida
Trochochilodon	Hartmannula	F. Aegyrianidae	O. Dysteriida	Atelepithites	F. Dysteriidae
F. Hartmannulidae	Microxysma	Aegyriana	F. Dysteriidae	Incertae sedis in Lynchellidae	Agnathodysteria
Aegyriana	Orthotrochilia	Orthotrochilia	Agnathodysteria	Lophophorina	Dysteria
Brooklynella	Trochilioides	Trichopodiella	Allosphaerium	S.O. Dysteriina	Hartmannulopsis
Chlamydonyx	Trichopodiella	Allosphaerium	Dysteria	F. Kyaroikeidae	Mirodysteria?
Hartmannula	F. Plesiotrichopidae	F. Hartmannulidae	Hartmannulopsis	Kyaroikeus	Schedotrochilia
Microxysma	Atelepithites	Brooklynella	Microdysteria	F. Plesiotrichopidae	Orthotrochilia
Orthotrochilia	Pithites	Chlamydonyx	Schedotrochilia	Plesiotrichopus	Trochilia
Parachilodonella	Plesiotrichopus	Hartmannula	Trochilia	Pithites	F. Hartmannulidae
Paratrochilia	Trochochilodon	S. O. Dysteriina	F. Hartmannulidae	F. Aegyrianidae	Aegyriana
Sigmocineta	S.O. Hypocomatida	F. Trochilioididae	Aegyriana	Aegyriana	Allosphaerium
Trichopodiella	F. Hypocomidae	Microxysma	Brooklynella	Trichopodiella	Brooklynella
Trochilioides	Crateristoma	Trochilioides	Chlamydonyx	F. Hartmannulidae	Chlamydonyx
Incertae sedis in Hartmannulidae	Hypocoma	Horocontus	Hartmannula	Hartmannula	Hartmannula
Allosphaerium	Parahypocoma	F. Dysteriidae	Microxysma	Microxysma	Horocontus
Horocontus	O. Rhynchodida	Hartmannulopsis	Orthotrochilia	Brooklynella	Microxysma
F. Dysteriidae	S.C. Chonotrichia	Agnathodysteria	Paratrochilia	Orthotrochilia	Paratrochilia
Agnathodysteria	S. C. Suctoria	Microdysteria	Sigmocineta	Trochilioides	Sigmocineta
Dysteria		F. Trochiliidae	Trichopodiella	Chlamydonyx	Trichopodiella
Hartmannulopsis		Schedotrochilia	Trochilioides	F. Dysteriidae	Trochilioides? Nomen nudum?
Microdysteria		Trochilia	Incertae sedis in Hartmannulidae	Dysteria	F. Kyaroikeidae
Schedotrochilia		S.C. Chonotrichia	Horocontus	Mirodysteria	Kyaroikeus
Trochilia		S.C Rhynchodia	F. Kyaroikeidae	Hartmannulopsis	Planilamina
S. O. Hypocomatina		O. Hypocomatida	Kyaroikeus	Trochilia	F. Plesiotrichopidae
F. Hypocomidae		F. Hypocomidae	F. Plesiotrichopidae	Agnathodysteria	Atelepithites
Hypocoma		Hypocoma	Atelepithites	Schedotrochilia	Parachilodonella
Parahypocoma		Heterocoma	Parachilodonella	Incertae sedis in Dysteriina	Pithites
Rhynchocoma		Parahypocoma	Pithites	Horocontus	Plesiotrichopus
F. Crateristomatidae		Crateristoma	Plesiotrichopus	Allosphaerium	Trochochilodon
Crateristoma		S.C. Suctoria	Trochochilodon		Incertae sedis in Phyllopharyngia
			Incertae sedis in Phyllopharyngia		Dysterioides
			Dysterioides		S.C. Chonotrichia
			S.C. Chonotrichia		S.C. Rhynchodia
			S.C. Rhynchodia		O. Hypocomatida
			O. Hypocomatida		F. Hypocomidae
			F. Hypocomidae		Crateristoma
			Crateristoma		Harmocoma
			Hypocoma		Hypocoma
			Parahypocoma		Parahypocoma
			Rhynchocoma		Rhynchocoma
			S.C. Suctoria		S.C. Suctoria
