# Supplementary material for: Molecular Phylogeny of the Cyrtophorid Ciliates (Protozoa, Ciliophora, Phyllopharyngea)
Source: PLoS One. 2012 Mar 12;7(3):e33198. doi: 10.1371/journal.pone.0033198 (PMC3299757; doi:10.1371/journal.pone.0033198)
Supplement: Table S2 — Sampling sites and habitat information of species sequenced in this study. (XLSX) [file pone.0033198.s004.xlsx]

## Sheet: Sheet1
Table S2. Sampling sites and habitat information of species sequenced in this study. We currently lack the information for species marked in red.
Species name	Sampling site	latitude/longitude	Habitat description	GB. Acc. No.	DNA No.	Designation No.
Aegyriana oliva	Daya Bay	22°42'N 114°32'E	intertidal, water sample with some debris, T=24.5°C, S=28‰	FJ998029	L12	LWW07042903
Chlamydodon mnemosyne	shipside in Nansha of Guangzhou	22°38'N 113°40'E	subtidal, water sample, T=25°C, S=6.3‰	FJ998031	B003	SZ08110901
Chlamydodon obliquus	Daya Bay	22°42'N 114°32'E	intertidal, water sample, T=23°C, S=29‰	FJ998030	Z19	SZ08031803
Chlamydonella pseudochilodon	Daya Bay	22°42'N 114°32'E	intertidal, water sample with some debris, T=23°C, S=28.6‰	FJ998032	L6	LWW07033103
Chlamydonellopsis calkinsi	oyster-farming pond in Zhuhai	22°05'N 113°33'E	water sample, T=20°C, S=15‰	FJ998033	B026	CFL08112801
Coeloperix sp.	Taipingjiao, Qingdao	36°02'N 120°21'E		FJ998034	A320	FXP20080609-04
Heterohartmannula fangi	Daya Bay	22°42'N 114°32'E	intertidal, water sample T=25°C, S=30‰	FJ868204	B044	CFL08120901
Hypocoma acinetarum	First Bathing Beach, Qingdao,	36°03'N 120°18'E	marine, periphytic, T=17°C, S=30‰	JN867019	A462	PHB10051001
Lynchella nordica	Haibohe, Qingdao	36°05'N 120°20'E		FJ868203	A232	PHB07053001
Microxysma acutum				FJ870069	A371	PHB08120901
Mirodysteria decora	First Bathing Beach, Qingdao,	36°03'N 120°18'E	Intertidal, sandy sediment, T=23°C, S=30‰	JN867020	A411	PHB09061001
Paracyrtophoron tropicum	Shenzhen Bay mangrove wetland in Shenzhen	22°37'N 114°04'E	upper layer of sediment with water from the site, T=25°C, S=16‰	FJ998035	CXR-7-a/b	CXR080408-02
Pithites vorax	Xiaogang Port, Qingdao, China		marine, periphytic, T=13°C, S=30‰	FJ870070	A373	PHB08120904
Pseudochilodonopsis cf. fluviatilis	First Bathing Beach, Qingdao,	36°03'N 120°18'E	intertidal, sandy sediment, T=10°C, S=12‰.	JN867021	A378	PHB09022603
Trithigmostoma cucullulus	the estuary of the Pearl River	113°42′E; 22°42′N	sediment with water from the site, T=27°C, S=4.3‰	FJ998037	B005	CXM08110902
Trochilia petrani	Victoria Harbour, HongKong	22°17'N 114°10'E		JN867016	B214	PHB2010010702
Trochilioides recta	First Bathing Beach, Qingdao,	36°03'N 120°18'E	interdidal, sandy sediment, T=24°C, S=30‰	JN867017	A416	PHB09070201
Trochochilodon flavus	Sculpture park, Qingdao	36°04'N 120°27'E	intertidal, sandy sediment, T=25°C, S=31‰.	JN867018	A428	PHB09090301
